# Supplementary material for: Curtobacterium spp. and Curtobacterium flaccumfaciens: Phylogeny, Genomics-Based Taxonomy, Pathogenicity, and Diagnostics
Source: Curr Issues Mol Biol. 2022 Feb 11;44(2):889–927. doi: 10.3390/cimb44020060 (PMC8929003; doi:10.3390/cimb44020060)
Supplement: Supplementary file 1 [file cimb-44-00060-s001.zip]

Archive with 20 entries (20 files):
- Figure_S10-mega-topIV.jpg
- Figure_S11-raxml-topIV.jpg
- Figure_S12-mega-rpoA.jpg
- Figure_S13-raxml-rpoA.jpg
- Figure_S14-mega-rpoB.jpg
- Figure_S15-raxml-rpoB.jpg
- Figure_S16-mega-mlst-4.jpg
- Figure_S17-raxml-mlst-4.jpg
- Figure_S18.jpg
- Figure_S1_ANI_BioNJ_matrix.jpg
- Figure_S2-mega-16S.jpg
- Figure_S3-raxml-16S.jpg
- Figure_S4-mega-23S.jpg
- Figure_S5-raxml-23S.jpg
- Figure_S6-mega-16S-23S.jpg
- Figure_S7-raxml-16S-23S.jpg
- Figure_S8-mega-gyrB.jpg
- Figure_S9-raxml-gyrB.jpg
- Table_S1.xlsx
- Table_S2.xlsx
