# Supplementary material for: Curtobacterium spp. and Curtobacterium flaccumfaciens: Phylogeny, Genomics-Based Taxonomy, Pathogenicity, and Diagnostics
Source: Curr Issues Mol Biol. 2022 Feb 11;44(2):889–927. doi: 10.3390/cimb44020060 (PMC8929003; doi:10.3390/cimb44020060)
Supplement: Supplementary file 1 [file cimb-44-00060-s001.zip › Table_S1.xlsx]

## Sheet: Лист1
№	Strain	Alternative name	Sourse	Species	Attributation	qPCR	Call
1	С001	VKM Ac-1923 (←DSM 20129 )	VKM	C. flaccumfaciens pv. flaccumfaciens	16S, MALDI	17.66	Positive
2	С002	VKM Ac-1924 (←DSM 20149 )	VKM	C. flaccumfaciens pv. poisettiae	16S, MALDI	14.8	Positive
3	С003	VKM Ac-1925 (←DSM 20141)	VKM	C. flaccumfaciens pv. betae	16S, MALDI	17.35	Positive
4	С005	VKM Ac-2187 T (←VKM B-1207)	VKM	C. citreum	16S, MALDI	14.24	Positive
5	С006	VKM Ac-2098 (←IFO 15231 )	VKM	C. citreum	16S, MALDI	16.65	Positive
6	С008	VKM Ac-2512 T (←DSM 14013 )	VKM	C. herbarum	16S, MALDI	14.12	Positive
7	С009	VKM Ac-2099 T (←IFO 12674)	VKM	C. pusillum	16S, MALDI	17.06	Positive
8	С012	VKM Ac-2099 T (←IFO 12674)	VKM	Curtobacterium sp	16S, MALDI	11.94	Positive
9	С013	VKM Ac-2884	VKM	Curtobacterium sp	16S, MALDI	13.34	Positive
10	С014	VKM Ac-2865	VKM	Curtobacterium sp	16S, MALDI	12.64	Positive
11	С015	VKM Ac-2861	VKM	Curtobacterium sp	16S, MALDI	12.33	Positive
12	С016	VKM Ac-2852	VKM	Curtobacterium sp	16S, MALDI	12.93	Positive
13	С017	VKM Ac-2887	VKM	Curtobacterium sp	16S, MALDI	11.01	Positive
14	С018	VKM Ac-2055 = NBRC 16400	VKM	Curtobacterium sp	16S, MALDI	12.32	Positive
15	С019	VKM Ac-1393 = NBRC 16387	VKM	Curtobacterium sp	16S, MALDI	13.45	Positive
16	С020	VKM Ac-1796 = NBRC 16393	VKM	Curtobacterium sp	16S, MALDI	13.52	Positive
17	С023	VKM Ac-1395 = NBRC 16388	VKM	Curtobacterium sp	16S, MALDI	11.46	Positive
18	С024	53149	VKM	Curtobacterium sp	16S, MALDI	13.21	Positive
19	С025	53150	VKM	Curtobacterium sp	16S, MALDI	12.74	Positive
20	С026	53186	VKM	Curtobacterium sp	16S, MALDI	11.59	Positive
21	С027	DL1228	VKM	Curtobacterium sp	16S, MALDI	13.8	Positive
22	С028	DL152	VKM	Curtobacterium sp	16S, MALDI	14.47	Positive
23	С034	SF20	Sunflower	Curtobacterium sp	16S, MALDI	14.6	Positive
24	С037	SF23	Sunflower	Curtobacterium sp	16S, MALDI	13.11	Positive
25	C086	F125-1	Soybean	Curtobacterium sp	16S, MALDI	15.13	Positive
26	C087	F125-2	Soybean	Curtobacterium sp	16S, MALDI	11.06	Positive
27	C088	F125-3	Soybean	Curtobacterium sp	16S, MALDI	18.21	Positive
28	C089	F30-1	Soybean	Curtobacterium sp	16S, MALDI	14.01	Positive
29	C090	F30-2	Soybean	Curtobacterium sp	16S, MALDI	16.95	Positive
30	C091	F30-3	Soybean	Curtobacterium sp	16S, MALDI	17.87	Positive
31	PC51		Soybean	Microbacterium paraoxydans	16S, MALDI	-	Negative
32	PC54		Soybean	Microbacterium paraoxydans	16S, MALDI	-	Negative
33	PC57		Soybean	Microbacterium paraoxydans	16S, MALDI	-	Negative
34	PC62		Soybean	Microbacterium paraoxydans	16S, MALDI	-	Negative
35	PC64		Soybean	Microbacterium paraoxydans	16S, MALDI	-	Negative
36	PC65		Soybean	Microbacterium paraoxydans	16S, MALDI	-	Negative
37	PC67		Soybean	Microbacterium paraoxydans	16S, MALDI	-	Negative
38	PC68		Soybean	Microbacterium paraoxydans	16S, MALDI	-	Negative
39	PC69		Soybean	Microbacterium paraoxydans	16S, MALDI	-	Negative
40	PC63		Soybean	Microbacterium paraoxydans	16S, MALDI	-	Negative
41	PC66		Soybean	Microbacterium paraoxydans	16S, MALDI	-	Negative
42	PC52		Soybean	Chryseobacterium sp.	16S, MALDI	-	Negative
43	PC56		Soybean	Chryseobacterium sp.	16S, MALDI	-	Negative
44	PC58		Soybean	Chryseobacterium sp.	16S, MALDI	-	Negative
45	PC60		Soybean	Chryseobacterium sp.	16S, MALDI	-	Negative
46	F019	I9	Moscow	Advenella sp.	16S	-	Negative
47	F009	2220	Moscow	Clavibacter michiganensis	16S	-	Negative
48	F010	2222	Unknown	Clavibacter michiganensis	16S	-	Negative
49	F014	B1	Tula	Dickeya dianticola	PCR	-	Negative
50	F069	C7	Moscow	Dickeya dianticola	PCR	-	Negative
51	F097	1913 / H9	Moscow	Dickeya dianticola	PCR	-	Negative
52	F012	Dfil	Voronezh	Dickeya solani	NZ_PGOJ00000.1	-	Negative
53	F033	245/G8	Moscow	Morganella sp.	16S	-	Negative
54	F074		Unknown	Morganella sp.	16S	-	Negative
55	F034	B9	Kaluga	P. parmentieri	16S, PCR	-	Negative
56	F004	PB72	Moscow	Pectobacterium atrosepticum	NZ_PDDK00000000.1	-	Negative
57	F041		Moscow	Pectobacterium atrosepticum	16S, PCR, MLST	-	Negative
58	F048	14	Moscow	Pectobacterium atrosepticum	16S, PCR, MLST	-	Negative
59	F002	PB69	Moscow	Pectobacterium versatile	NZ_PDVY00000000.1	-	Negative
60	F008	3455	VKPM	Pectobacterium versatile	16S, PCR	-	Negative
61	F015	D6	Moscow	Pectobacterium versatile	PCR	-	Negative
62	F016		Ryazan	Pectobacterium versatile	NZ_RRYR00000000.1	-	Negative
63	F018		Moscow	Pectobacterium versatile	NZ_PDVV00000000.1	-	Negative
64	F020	523 / I6	Moscow	Pectobacterium versatile	16S, PCR	-	Negative
65	F021	526 / I4	Moscow	Pectobacterium versatile	16S, PCR	-	Negative
66	F023	2.4 / F1	Tomsk	Pectobacterium versatile	PCR	-	Negative
67	F028	D1	Moscow	Pectobacterium versatile	PCR	-	Negative
68	F047	10b	Moscow	Pectobacterium versatile	PCR	-	Negative
69	F050	10a	Moscow	Pectobacterium versatile	PCR	-	Negative
70	F077	B6	Ethiopia	Pectobacterium versatile	PCR	-	Negative
71	F007	2892	VKPM	Pectobacterium wasabiae	16S, PCR, MLST	-	Negative
72	F035	B7	Kaluga	Pectobacterium wasabiae	PCR	-	Negative
73	F052		Moscow	Pseudomonas sp.	16S	-	Negative
74	F054	E4	Moscow	Pseudomonas sp.	16S	-	Negative
75	F080	C7	Unknown	Pseudomonas sp.	16S	-	Negative
76	F036		Unknown	Stenotrophomonas sp.	16S	-	Negative
77	F045	A3	Krasnodar	Stenotrophomonas sp.	16S	-	Negative
78	F079	1860b	Voronezh	Stenotrophomonas sp.	16S	-	Negative
79	F013	DD	Moscow	Xanthomonas sp.	16S	-	Negative
80	F030		Moscow	Xanthomonas sp.	16S	-	Negative
81	F076	C3	Moscow	Xanthomonas sp.	16S	-	Negative
