# Supplementary material for: Curtobacterium spp. and Curtobacterium flaccumfaciens: Phylogeny, Genomics-Based Taxonomy, Pathogenicity, and Diagnostics
Source: Curr Issues Mol Biol. 2022 Feb 11;44(2):889–927. doi: 10.3390/cimb44020060 (PMC8929003; doi:10.3390/cimb44020060)
Supplement: Supplementary file 1 [file cimb-44-00060-s001.zip › Table_S2.xlsx]

## Sheet: All strains
#	NCBI accession	Strain (NCBI description)	isolation_source	Pathogenicity	Reference
1	JABMCG000000000.1	Curtobacterium albidum strain DSM 20512	paddy field	not confirmed
2	BCSV00000000.1	Curtobacterium ammoniigenes NBRC 101786	Ludwigia adscendens	not confirmed
3	VFMQ00000000.1	Curtobacterium citreum strain DSM 20528	paddy field	not confirmed
4	BMNV00000000.1	Curtobacterium citreum strain JCM 1345	paddy field	not confirmed
5	LDQB00000000.1	Curtobacterium citreum strain NS330	paddy field	not confirmed
6	RQJJ00000000.1	Curtobacterium flaccumfaciens strain 208	Arthrocereus glaziovii	confirmed
7	SNVW00000000.1	Curtobacterium flaccumfaciens strain JUb65	Caenorhabditis elegans	confirmed
8	JABMCF000000000.1	Curtobacterium flaccumfaciens strain LMG 3645	beans	confirmed
9	JXQU00000000.1	Curtobacterium flaccumfaciens strain MEB126	arabidopsis	not confirmed
10	RCZL00000000.1	Curtobacterium flaccumfaciens strain S5.26	ice	not confirmed
11	JADKRT000000000.1	Curtobacterium flaccumfaciens strain VKM Ac-1386	Agrostis sp.	not confirmed
12	JADKRU000000000.1	Curtobacterium flaccumfaciens strain VKM Ac-1795	Agrostis sp.	not confirmed
13	JAHEXD000000000.1	Curtobacterium flaccumfaciens pv. betae strain CFBP 2402	beet	confirmed
14	JAHEWW000000000.1	Curtobacterium flaccumfaciens pv. betae strain CFBP 3401	beet	confirmed
15	JAFJLX000000000.1	Curtobacterium flaccumfaciens pv. flaccumfaciens strain BRIP 70601	mungbean	confirmed
16	CP074439.1	Curtobacterium flaccumfaciens pv. flaccumfaciens strain BRIP:70606	mungbean	confirmed
17	JAFJLW000000000.1	Curtobacterium flaccumfaciens pv. flaccumfaciens strain BRIP 70607	mungbean	confirmed
18	JAFJLV000000000.1	Curtobacterium flaccumfaciens pv. flaccumfaciens strain BRIP 70610	mungbean	confirmed
19	CP071883.1	Curtobacterium flaccumfaciens pv. flaccumfaciens strain BRIP:70614	mungbean	confirmed
20	JAFJLU000000000.1	Curtobacterium flaccumfaciens pv. flaccumfaciens strain BRIP 70615	mungbean	confirmed
21	JAFJLT000000000.1	Curtobacterium flaccumfaciens pv. flaccumfaciens strain BRIP 70624	mungbean	confirmed
22	PUEZ00000000.1	Curtobacterium flaccumfaciens pv. flaccumfaciens strain CFBP3418	beans	confirmed
23	JAHEWX000000000.1	Curtobacterium flaccumfaciens pv. flaccumfaciens strain CFBP 3417	tomato	confirmed
24	JAHEWY000000000.1	Curtobacterium flaccumfaciens pv. flaccumfaciens strain CFBP 3422	tomato	confirmed
25	JAHEWZ000000000.1	Curtobacterium flaccumfaciens pv. flaccumfaciens strain CFBP 3423	tomato	confirmed
26	JAHEWT000000000.1	Curtobacterium flaccumfaciens pv. flaccumfaciens strain CFBP 8818	tomato	confirmed
27	JAHEWS000000000.1	Curtobacterium flaccumfaciens pv. flaccumfaciens strain CFBP 8819	tomato	confirmed
28	JAHEWR000000000.1	Curtobacterium flaccumfaciens pv. flaccumfaciens strain CFBP 8820	tomato	confirmed
29	JAHEWQ000000000.1	Curtobacterium flaccumfaciens pv. flaccumfaciens strain CFBP 8821	tomato	confirmed
30	JAHEWP000000000.1	Curtobacterium flaccumfaciens pv. flaccumfaciens strain CFBP 8822	tomato	confirmed
31	JAHEWO000000000.1	Curtobacterium flaccumfaciens pv. flaccumfaciens strain CFBP 8823	tomato	confirmed
32	JAHEWN000000000.1	Curtobacterium flaccumfaciens pv. flaccumfaciens strain CFBP 8824	tomato	confirmed
33	JAHEWM000000000.1	Curtobacterium flaccumfaciens pv. flaccumfaciens strain CFBP 8825	tomato	confirmed
34	CP041259.1	Curtobacterium flaccumfaciens pv. flaccumfaciens strain Cff1037	beans	confirmed
35	CP045287.2	Curtobacterium flaccumfaciens pv. flaccumfaciens strain P990	Dry beans	confirmed
36	JAHEXC000000000.1	Curtobacterium flaccumfaciens pv. oortii strain CFBP 1384	Tulipa	confirmed
37	JAHEXA000000000.1	Curtobacterium flaccumfaciens pv. oortii strain CFBP 3400	Tulipa	confirmed
38	JAHEXB000000000.1	Curtobacterium flaccumfaciens pv. poinsettiae strain CFBP 2403	Euphorbia	confirmed
39	JAHEWU000000000.1	Curtobacterium flaccumfaciens pv. poinsettiae strain CFBP 3415	Euphorbia	confirmed
40	APJN00000000.1	Curtobacterium flaccumfaciens UCD-AKU	nd	not confirmed
41	JACLBU000000000.1	Curtobacterium herbarum strain S/N-208-OC-R1	nd	not confirmed
42	JAFBBT000000000.1	Curtobacterium herbarum strain DSM 14013	nd	not confirmed
43	BMOI00000000.1	Curtobacterium luteum strain JCM 1480	nd	not confirmed
44	JABMCD000000000.1	Curtobacterium luteum strain ATCC 15830	nd	not confirmed
45	JAFBCG000000000.1	Curtobacterium luteum strain DSM 20542	nd	not confirmed
46	LDQC00000000.1	Curtobacterium luteum strain NS184	Oryza sativa	not confirmed
47	LDRB00000000.1	Curtobacterium oceanosedimentum strain NS263	Oryza sativa	not confirmed
48	LDRC00000000.1	Curtobacterium oceanosedimentum strain NS359	Oryza sativa	not confirmed
49	CP018783.1	Curtobacterium pusillum strain AA3	root	not confirmed
50	JABMCE000000000.1	Curtobacterium pusillum strain ATCC 19096	Zea mays root	not confirmed
51	VEIY00000000.1	Curtobacterium pusillum strain DE0005	root	not confirmed
52	VDZH00000000.1	Curtobacterium pusillum strain DE0370	root	not confirmed
53	JACGXP000000000.1	Curtobacterium pusillum strain WPL5_2	root	not confirmed
54	CABWLG000000000.1	Curtobacterium sp. 8I-2 isolate Curtobacterium sp. 8I-2	root	not confirmed
55	CP068987.1	Curtobacterium sp. 24E2	flower stigma	not confirmed
56	OCMI00000000.1	Curtobacterium sp. 314Chir4.1	nd	not confirmed
57	JAFICY000000000.1	Curtobacterium sp. 1310	nd	not confirmed
58	LT576451.1	Curtobacterium sp. 9128	nd	not confirmed
59	VEAF00000000.1	Curtobacterium sp. 9128 strain DE0339	nd	not confirmed
60	CACSJV000000000.1	Curtobacterium sp. 18060	nd	not confirmed
61	NXIA00000000.1	Curtobacterium sp. 'Ferrero'	nd	not confirmed
62	QQAO00000000.1	Curtobacterium sp. AG1037	nd	not confirmed
63	BACW00000000.1	Curtobacterium sp. B8	nd	not confirmed
64	BACZ00000000.1	Curtobacterium sp. B18	nd	not confirmed
65	CP017580.1	Curtobacterium sp. BH-2-1-1	nd	not confirmed
66	VDTL00000000.1	Curtobacterium sp. BH-2-1-1 strain DE0401	nd	not confirmed
67	CP054594.1	Curtobacterium sp. Csp1	soil sample	not confirmed
68	CP054593.1	Curtobacterium sp. Csp2	soil sample	not confirmed
69	CP054592.1	Curtobacterium sp. Csp3	soil sample	not confirmed
70	MJAK00000000.1	Curtobacterium sp. ER1/6	Citrus sinensis	not confirmed
71	RBLU00000000.1	Curtobacterium sp. HSID17257	Homo sapiens	not confirmed
72	JAGGPH000000000.1	Curtobacterium sp. ISL-83	soil	not confirmed
73	RJVH00000000.1	Curtobacterium sp. JUb34	nd	not confirmed
74	VCCA00000000.2	Curtobacterium sp. KBS0715	soil	not confirmed
75	CP076544.1	Curtobacterium sp. L6-1	ENVO:01001711	not confirmed
76	LMOS00000000.1	Curtobacterium sp. Leaf154	arabidopsis	not confirmed
77	LMPO00000000.1	Curtobacterium sp. Leaf183	arabidopsis	not confirmed
78	LMMJ00000000.1	Curtobacterium sp. Leaf261	arabidopsis	not confirmed
79	MJGI00000000.1	Curtobacterium sp. MCBA15_001	leaf litter	not confirmed
80	MJGJ00000000.1	Curtobacterium sp. MCBA15_003	leaf litter	not confirmed
81	MJGK00000000.1	Curtobacterium sp. MCBA15_004	leaf litter	not confirmed
82	MJGL00000000.1	Curtobacterium sp. MCBA15_005	leaf litter	not confirmed
83	MJGM00000000.1	Curtobacterium sp. MCBA15_007	leaf litter	not confirmed
84	MJGN00000000.1	Curtobacterium sp. MCBA15_008	leaf litter	not confirmed
85	MJGO00000000.1	Curtobacterium sp. MCBA15_009	leaf litter	not confirmed
86	MJGP00000000.1	Curtobacterium sp. MCBA15_012	leaf litter	not confirmed
87	MJGQ00000000.1	Curtobacterium sp. MCBA15_013	leaf litter	not confirmed
88	MJGR00000000.1	Curtobacterium sp. MCBA15_016	leaf litter	not confirmed
89	QKTP00000000.1	Curtobacterium sp. MCBD17_003	leaf litter	not confirmed
90	QKTK00000000.1	Curtobacterium sp. MCBD17_008	leaf litter	not confirmed
91	QKTU00000000.1	Curtobacterium sp. MCBD17_013	leaf litter	not confirmed
92	QKTT00000000.1	Curtobacterium sp. MCBD17_019	leaf litter	not confirmed
93	QKTS00000000.1	Curtobacterium sp. MCBD17_021	leaf litter	not confirmed
94	QKLJ00000000.1	Curtobacterium sp. MCBD17_023	leaf litter	not confirmed
95	QKTR00000000.1	Curtobacterium sp. MCBD17_026	leaf litter	not confirmed
96	QKTQ00000000.1	Curtobacterium sp. MCBD17_028	leaf litter	not confirmed
97	QKLK00000000.1	Curtobacterium sp. MCBD17_029	leaf litter	not confirmed
98	QKLI00000000.1	Curtobacterium sp. MCBD17_030	leaf litter	not confirmed
99	QKVS00000000.1	Curtobacterium sp. MCBD17_031	leaf litter	not confirmed
100	QKTO00000000.1	Curtobacterium sp. MCBD17_032	leaf litter	not confirmed
101	QKTN00000000.1	Curtobacterium sp. MCBD17_034	leaf litter	not confirmed
102	QKTM00000000.1	Curtobacterium sp. MCBD17_035	leaf litter	not confirmed
103	QKTL00000000.1	Curtobacterium sp. MCBD17_040	leaf litter	not confirmed
104	QKSS00000000.1	Curtobacterium sp. MCJR17_020	leaf litter	not confirmed
105	QKLG00000000.1	Curtobacterium sp. MCJR17_043	leaf litter	not confirmed
106	QKLF00000000.1	Curtobacterium sp. MCJR17_055	leaf litter	not confirmed
107	QKST00000000.1	Curtobacterium sp. MCLR17_007	leaf litter	not confirmed
108	QKTJ00000000.1	Curtobacterium sp. MCLR17_031	leaf litter	not confirmed
109	QKTI00000000.1	Curtobacterium sp. MCLR17_032	leaf litter	not confirmed
110	QKTH00000000.1	Curtobacterium sp. MCLR17_034	leaf litter	not confirmed
111	QKTG00000000.1	Curtobacterium sp. MCLR17_036	leaf litter	not confirmed
112	QKTF00000000.1	Curtobacterium sp. MCLR17_039	leaf litter	not confirmed
113	QKTE00000000.1	Curtobacterium sp. MCLR17_040	leaf litter	not confirmed
114	QKTD00000000.1	Curtobacterium sp. MCLR17_042	leaf litter	not confirmed
115	QKLH00000000.1	Curtobacterium sp. MCLR17_043	leaf litter	not confirmed
116	QKTC00000000.1	Curtobacterium sp. MCLR17_044	leaf litter	not confirmed
117	QKTB00000000.1	Curtobacterium sp. MCLR17_045	leaf litter	not confirmed
118	QKTA00000000.1	Curtobacterium sp. MCLR17_051	leaf litter	not confirmed
119	QKSZ00000000.1	Curtobacterium sp. MCLR17_053	leaf litter	not confirmed
120	QKSY00000000.1	Curtobacterium sp. MCLR17_054	leaf litter	not confirmed
121	QKSX00000000.1	Curtobacterium sp. MCLR17_055	leaf litter	not confirmed
122	QKSW00000000.1	Curtobacterium sp. MCLR17_057	leaf litter	not confirmed
123	QKSV00000000.1	Curtobacterium sp. MCLR17_058	leaf litter	not confirmed
124	QKSU00000000.1	Curtobacterium sp. MCLR17_059	leaf litter	not confirmed
125	QKSL00000000.1	Curtobacterium sp. MCPF17_001	leaf litter	not confirmed
126	QKSI00000000.1	Curtobacterium sp. MCPF17_002	leaf litter	not confirmed
127	QKLC00000000.1	Curtobacterium sp. MCPF17_003	leaf litter	not confirmed
128	QKSK00000000.1	Curtobacterium sp. MCPF17_011	leaf litter	not confirmed
129	QKLD00000000.1	Curtobacterium sp. MCPF17_015	leaf litter	not confirmed
130	QKSJ00000000.1	Curtobacterium sp. MCPF17_018	leaf litter	not confirmed
131	QKSH00000000.1	Curtobacterium sp. MCPF17_021	leaf litter	not confirmed
132	QKSG00000000.1	Curtobacterium sp. MCPF17_031	leaf litter	not confirmed
133	QKLB00000000.1	Curtobacterium sp. MCPF17_046	leaf litter	not confirmed
134	QKSF00000000.1	Curtobacterium sp. MCPF17_047	leaf litter	not confirmed
135	QKLA00000000.1	Curtobacterium sp. MCPF17_050	leaf litter	not confirmed
136	QKSE00000000.1	Curtobacterium sp. MCPF17_051	leaf litter	not confirmed
137	QKSD00000000.1	Curtobacterium sp. MCPF17_052	leaf litter	not confirmed
138	QKSP00000000.1	Curtobacterium sp. MCSS17_005	leaf litter	not confirmed
139	QKSO00000000.1	Curtobacterium sp. MCSS17_006	leaf litter	not confirmed
140	QKSN00000000.1	Curtobacterium sp. MCSS17_007	leaf litter	not confirmed
141	QKSM00000000.1	Curtobacterium sp. MCSS17_008	leaf litter	not confirmed
142	QKLE00000000.1	Curtobacterium sp. MCSS17_011	leaf litter	not confirmed
143	QKSR00000000.1	Curtobacterium sp. MCSS17_015	leaf litter	not confirmed
144	QKSQ00000000.1	Curtobacterium sp. MCSS17_016	leaf litter	not confirmed
145	CAJCKD000000000.1	Curtobacterium sp. ME12	Terminalia paniculata	not confirmed
146	CAJCKG000000000.1	Curtobacterium sp. ME26	Terminalia paniculata	not confirmed
147	MJGT00000000.1	Curtobacterium sp. MMLR14_002	Leaf Litter	not confirmed
148	MJGU00000000.1	Curtobacterium sp. MMLR14_006	Leaf Litter	not confirmed
149	MJGV00000000.1	Curtobacterium sp. MMLR14_010	Leaf Litter	not confirmed
150	MJGX00000000.1	Curtobacterium sp. MMLR14_014	Leaf Litter	not confirmed
151	CP009755.1	Curtobacterium sp. MR_MD2014	Soil	not confirmed
152	SODR00000000.1	Curtobacterium sp. PhB25	nd	not confirmed
153	SODK00000000.1	Curtobacterium sp. PhB42	nd	not confirmed
154	RKIA00000000.1	Curtobacterium sp. PhB78	nd	not confirmed
155	RJKR00000000.1	Curtobacterium sp. PhB115	nd	not confirmed
156	SLUR00000000.1	Curtobacterium sp. PhB128	nd	not confirmed
157	RKII00000000.1	Curtobacterium sp. PhB130	nd	not confirmed
158	RKHZ00000000.1	Curtobacterium sp. PhB131	nd	not confirmed
159	SLUX00000000.1	Curtobacterium sp. PhB134	nd	not confirmed
160	SMGH00000000.1	Curtobacterium sp. PhB136	nd	not confirmed
161	RKQO00000000.1	Curtobacterium sp. PhB137	nd	not confirmed
162	SLUW00000000.1	Curtobacterium sp. PhB138	nd	not confirmed
163	RKIH00000000.1	Curtobacterium sp. PhB141	nd	not confirmed
164	SLUT00000000.1	Curtobacterium sp. PhB142	nd	not confirmed
165	SMBN00000000.1	Curtobacterium sp. PhB146	nd	not confirmed
166	RJUM00000000.1	Curtobacterium sp. PhB170	nd	not confirmed
167	RJLB00000000.1	Curtobacterium sp. PhB171	nd	not confirmed
168	RKIF00000000.1	Curtobacterium sp. PhB172	nd	not confirmed
169	SODN00000000.1	Curtobacterium sp. PhB190	nd	not confirmed
170	SMBV00000000.1	Curtobacterium sp. PhB191	nd	not confirmed
171	CP027869.1	Curtobacterium sp. SGAir0471	air	not confirmed
172	CP081964.1	Curtobacterium sp. TC1	seed coat	not confirmed
173	MCIG00000000.1	Curtobacterium sp. UCD-KPL2560	environment	not confirmed
174	JMLI00000000.1	Curtobacterium sp. UNCCL17	environment	not confirmed
175	FNKG00000000.1	Curtobacterium sp. UNCCL20	environment	not confirmed
176	JADKRV000000000.1	Curtobacterium sp. VKM Ac-1376	Poa annua	not confirmed
177	JADKRW000000000.1	Curtobacterium sp. VKM Ac-1393	Calamagrostis sp.	not confirmed
178	JADKRX000000000.1	Curtobacterium sp. VKM Ac-1395	Festuca rubra	not confirmed
179	JADKRY000000000.1	Curtobacterium sp. VKM Ac-1796	Centaurea sp.	not confirmed
180	JABMLI000000000.1	Curtobacterium sp. VKM Ac-2852	Avena fatua	not confirmed
181	JABMLA000000000.1	Curtobacterium sp. VKM Ac-2861	Marah sp.	not confirmed
182	JADKRZ000000000.1	Curtobacterium sp. VKM Ac-2865	Agrostis capillaris	not confirmed
183	JADKSA000000000.1	Curtobacterium sp. VKM Ac-2884	Agrostis capillaris	not confirmed
184	JADKSB000000000.1	Curtobacterium sp. VKM Ac-2887	Agrostis capillaris	not confirmed
185	JADKSC000000000.1	Curtobacterium sp. VKM Ac-2889	Agrostis sp.	not confirmed
186	CP066341.1	Curtobacterium sp. YC1	Nostoc flagelliforme	not confirmed
187	FOOD00000000.1	Curtobacterium sp. YR515	nd	not confirmed
188	RJKS00000000.1	Curtobacterium sp. ZW137	nd	not confirmed
189	CAJYNE000000000.1	MAG: uncultured Curtobacterium sp. isolate SP106_3_metabat2	nd	not confirmed
190	CAJYUP000000000.1	MAG: uncultured Curtobacterium sp. isolate maxbin_SP81_3.008	nd	not confirmed
